# Supplementary material for: New Insights into the Structure and Assembly of Bacteriophage P1
Source: Viruses. 2022 Mar 25;14(4):678. doi: 10.3390/v14040678 (PMC9024508; doi:10.3390/v14040678)
Supplement: Supplementary file 1 [file viruses-14-00678-s001.zip]

Archive with 1 entries (1 files):
- viruses-1558289-supplementary.pdf
